# Supplementary material for: Optical imaging of the small intestine immune compartment across scales
Source: Commun Biol. 2023 Mar 31;6:352. doi: 10.1038/s42003-023-04642-3 (PMC10066397; doi:10.1038/s42003-023-04642-3)
Supplement: Supplementary file 3 — Supplementary Data 1 [file 42003_2023_4642_MOESM3_ESM.xlsx]

## Sheet: Fig.2g
Fig.2g: Label-free visualisation and characterization of the intestine. Villi density quantified within sub-regions of the unfolded scan.
	c1	c2	c3	c4	c5
r1	838	823	847	819	847
r2	747	714	747	728	695
r3	786	738	761	733	734

## Sheet: Fig.3h
Fig.3h: Multi-channel OPT reconstructions and segmentation of gut immune compartment. Measured volume of individual CD45-positive regions in a healthy adult C57BL6 mouse, measured in million-μm3.
ILF Volume
5.08354
1.06239
1.05696
2.74876
4.24442
1.45541
2.09709
1.87516
0.551669
1.23009
0.896299

## Sheet: Fig.3i
Fig.3h: Multi-channel OPT reconstructions and segmentation of gut immune compartment. Spatial distribution of ILFs throughout the tissue seen in A as measured by minimum, mean and maximum distance in μm between each follicle.
	Mean	Upper Limit	Lower Limit
1	518.591	851.128	139.52
2	445.221	731.406	139.52
3	586.197	923.49	229.051
4	421.442	697.185	229.051
5	406.927	706.168	194.952
6	389.957	699.971	181.421
7	342.138	576.624	122.469
8	353.17	547.009	122.469
9	519.805	884.683	200.007
10	529.706	923.49	204.213

## Sheet: Fig.4e
Fig.4e: Reverse OPT for tracking of ROIs in high-resolution imaging modalities. Comparison of CD45-positive cell density within GALT region and surrounding tissue measured in sections from four gut samples. The signal density threshold above which structures are visible in OPT reconstructions is estimated at 400 fluorescent cells/mm2 of DAPI signal.
Section	GALT
88.4873	755.87
59.4723	544.439
5.66931	768.271
26.4982	566.361
199.371	20.3546
122.573	474.294
175.043	465.154
162.725	355.751
161.077	361.551
48.2535	363.86
159.587	516.614
144.068
163.46
199.595
119.245
153.822
88.2091
203.298
160.853
93.6098
178.93
128.964
97.1839
129.005
92.8152
166.37
128.558
77.4679
85.914
69.8667
57.4153
81.5449
108.45
89.2851
104.209
57.92
33.6259
50.0526
216.198
162.403
185.384
174.076
207.101
230.542
175.521
192.099
122.685
189.294
149.861
199.063
177.392
376.524
169.913
330.721
6.84678
93.7607
172.586
200.481
200.427
164.19
41.2131
21.8346
159.371
124.565
129.598
176.801
118.748
151.04
94.0473
164.613
86.0241
182.398
146.876
204.311
117.994
246.946
240.398
222.191
275.416
266.896
319.764
257.286
311.321
275.773
265.388
291.953
300.173
284.731
262.295
271.929
269.095
281.051
284.924
288.575
305.27
294.84
251.252
269.612
299.173
331.677

## Sheet: Fig.4h
Fig.4h: Reverse OPT for tracking of ROIs in high-resolution imaging modalities. Comparison of whole-section area density of CD45-positive cells in SPF and germ-free gut samples (example images b-d and f), showing significant reduction in immune cell presence in the gut lining of germ-free animals.
GF WT	CONV WT
0	88.4873
0	59.4723
0	5.66931
18.5887	26.4982
42.953	199.371
1.3092	122.573
0.739856	175.043
1.3071	162.725
1.74861	161.077
0	48.2535
0	159.587
0	144.068
0	163.46
0.343582	199.595
0.371325	119.245
	153.822
	88.2091
	203.298
	160.853
	93.6098
	178.93
	128.964
	97.1839
	129.005
	92.8152
	166.37
	128.558
	77.4679
	85.914
	69.8667
	57.4153
	81.5449
	108.45
	89.2851
	104.209
	57.92
	33.6259
	50.0526
	216.198
	162.403
	185.384
	174.076
	207.101
	230.542
	175.521
	192.099
	122.685
	189.294
	149.861
	199.063
	177.392
	376.524
	169.913
	330.721
	6.84678
	93.7607
	172.586
	200.481
	200.427
	164.19
	41.2131
	21.8346
	159.371
	124.565
	129.598
	176.801
	118.748
	151.04
	94.0473
	164.613
	86.0241
	182.398
	146.876
	204.311
	117.994
