# Supplementary material for: Optical imaging of the small intestine immune compartment across scales
Source: Commun Biol. 2023 Mar 31;6:352. doi: 10.1038/s42003-023-04642-3 (PMC10066397; doi:10.1038/s42003-023-04642-3)
Supplement: Supplementary file 6 — Supplementary Code 1 [file 42003_2023_4642_MOESM6_ESM.zip]

Archive with 4 entries (3 files):
- Supplementary_material_Fiji_macros/
- Supplementary_material_Fiji_macros/Get Villi Densities.groovy
- Supplementary_material_Fiji_macros/Segment Gut.ijm
- Supplementary_material_Fiji_macros/Straighten Gut.groovy
