# Supplementary material for: Optical imaging of the small intestine immune compartment across scales
Source: Commun Biol. 2023 Mar 31;6:352. doi: 10.1038/s42003-023-04642-3 (PMC10066397; doi:10.1038/s42003-023-04642-3)
Supplement: Supplementary file 6 — Supplementary Code 1 [file 42003_2023_4642_MOESM6_ESM.zip › Supplementary_material_Fiji_macros/Get Villi Densities.groovy]

/* = CODE DESCRIPTION =
 * Gut unfolding script. Given a series of ROIs representing the segmented gut, this script will
 * "Unroll" each slice in order to create a flattened image of the gut. This script should be run 
 * after the "Straighten Gut.groovy" script.
 *
 * == INPUTS ==
 * The unfolded gut resulting from "Straighten Gut.groovy"
 * 
 * == OUTPUTS ==
 * A composite channel image with the location of all detected villi
 *
 * == REQUIREMENTS ==
 * In order to run, you must install the ImageScience and 3D ImageJ Suite Update sites from Fiji
 * Help > Update... > Manage Update Sites > Check "3D ImageJ Suite" and "ImageScience" 
 * 
 * = INSTALLATION =
 * Drag and drop this code into Fiji and hit Run, provided that the inputs above are open
 *
 * = AUTHOR INFORMATION =
 * Code written by Olivier Burri, EPFL - SV - PTECH - BIOP
 * for Arielle Planchette, Radenovic Lab
 * Last update: 20230314
 *
 * = COPYRIGHT =
 * (c) All rights reserved. ECOLE POLYTECHNIQUE FEDERALE DE LAUSANNE, Switzerland, BioImaging And Optics Platform (BIOP), 2023
 *
 * Licensed under the BSD-3-Clause License:
 * Redistribution and use in source and binary forms, with or without modification, are permitted provided
 * that the following conditions are met:
 * 1. Redistributions of source code must retain the above copyright notice, this list of conditions and the following disclaimer.
 * 2. Redistributions in binary form must reproduce the above copyright notice, this list of conditions and the following disclaimer
 *    in the documentation and/or other materials provided with the distribution.
 * 3. Neither the name of the copyright holder nor the names of its contributors may be used to endorse or promote products
 *     derived from this software without specific prior written permission.
 *
 * THIS SOFTWARE IS PROVIDED BY THE COPYRIGHT HOLDERS AND CONTRIBUTORS "AS IS" AND ANY EXPRESS OR IMPLIED WARRANTIES, INCLUDING,
 * BUT NOT LIMITED TO, THE IMPLIED WARRANTIES OF MERCHANTABILITY AND FITNESS FOR A PARTICULAR PURPOSE ARE DISCLAIMED.
 * IN NO EVENT SHALL THE COPYRIGHT HOLDER OR CONTRIBUTORS BE LIABLE FOR ANY DIRECT, INDIRECT, INCIDENTAL, SPECIAL,
 * EXEMPLARY, OR CONSEQUENTIAL DAMAGES (INCLUDING, BUT NOT LIMITED TO, PROCUREMENT OF SUBSTITUTE GOODS OR SERVICES;
 * LOSS OF USE, DATA, OR PROFITS; OR BUSINESS INTERRUPTION) HOWEVER CAUSED AND ON ANY THEORY OF LIABILITY, WHETHER IN CONTRACT,
 * STRICT LIABILITY, OR TORT (INCLUDING NEGLIGENCE OR OTHERWISE) ARISING IN ANY WAY OUT OF THE USE OF THIS SOFTWARE, EVEN IF
 * ADVISED OF THE POSSIBILITY OF SUCH DAMAGE.
 */
#@ ImagePlus imp


def nZ = imp.getNSlices()
def middle = nZ/2 as int
imp.setSlice(middle)

println("Duplicating slice $middle")

def slice = new Duplicator().run(imp, 1,1, middle, middle, 1, 1 )

// Apply laplacian
def spots = getSpots(slice, 4, 0.01)

// Get a density
// Need the area of the thresholded setting. (anything above 0 to avoid the edges)
IJ.setRawThreshold(slice, 1, 65535, null);
area = slice.getAllStatistics().area

imp.setRoi(spots)

// Make density maps. Needs 3D ImageJ Suite update site
def imDen = IJ.createImage(imp.getTitle()+" - Villi Local Densities", imp.getWidth(), imp.getHeight(), 1, 8);

imDen.getProcessor().setColor(255)

imDen.getProcessor().draw(spots)

def density = density3D(imDen, 10, 20)

def floatVilli = new ImagePlus("", slice.getProcessor().convertToFloatProcessor())

IJ.run(floatVilli, "Grays", "");
IJ.run(density, "mpl-viridis", "");
IJ.resetMinAndMax(density);

def densityImage = RGBStackMerge.mergeChannels([floatVilli, density] as ImagePlus[], false)

densityImage.setTitle(imp.getTitle() + " Densities at slice "+middle)
densityImage.show()

IJ.log("Average Density: "+(spots.nPoints / area )+" points per unit area" )

// END OF SCRIPT

// Make a density plot in 3D
def density3D(def image, def neighbours, def sigma) {
	 def handler = ImageInt.wrap(image);
     // test if labelled
     if (handler.isBinary(0)) {
     	def labeller = new ImageLabeller();
        handler = labeller.getLabels(handler);
     }
     final ImageInt img = handler;
     Objects3DPopulation population = new Objects3DPopulation(img);
     population.createKDTreeCenters();
     // density
     def density3D = new Density3D(neighbours, sigma);
     def res = density3D.computeDensity(img, true);
     return res.getImagePlus()
}


// Helper function to perform the laplacian of gaussian filtering, followed by the local maxima finding
def getSpots( image, px, prominence ) {
    
    def laplace = new Laplacian()
    def output =  new FloatImage( Image.wrap( image ) )
    output = laplace.run( output, px )
    def lap = output.imageplus()
    lap.setRoi( image.getRoi() )
    //lap.show()
    IJ.run( lap, "Find Maxima...", "prominence=$prominence light output=[Point Selection] exclude" )
    def roi = lap.getRoi()
    
    // it is possible to find no spots, in which case the current ROI is still the DAPI roi, which we do not want
    // so we explicitely set it to an empty points Roi
    if (roi instanceof PointRoi ) return roi
    
    return new PointRoi()
}


// Imports
import imagescience.feature.Laplacian
import imagescience.image.Image
import imagescience.image.FloatImage
import ij.IJ
import ij.ImagePlus
import ij.gui.PointRoi
import ij.plugin.Duplicator
import mcib3d.geom.Objects3DPopulation;
import mcib3d.image3d.ImageHandler
import mcib3d.image3d.ImageInt
import mcib3d.image3d.ImageLabeller
import mcib3d.image3d.processing.Density3D
import ij.plugin.RGBStackMerge
