# Supplementary material for: Optical imaging of the small intestine immune compartment across scales
Source: Commun Biol. 2023 Mar 31;6:352. doi: 10.1038/s42003-023-04642-3 (PMC10066397; doi:10.1038/s42003-023-04642-3)
Supplement: Supplementary file 6 — Supplementary Code 1 [file 42003_2023_4642_MOESM6_ESM.zip › Supplementary_material_Fiji_macros/Segment Gut.ijm]

/* = CODE DESCRIPTION =
 *  Segment Gut from Fluorescence OPT
 *  This simple script aims to recover the outline of the gut from a 3D stack and save these as ROIs  
 *  For use with the "straighten.groovy" script 
 * 
 * 
 * = AUTHOR INFORMATION =
 * Code written by Olivier Burri, EPFL - SV - PTECH - BIOP
 *  for Arielle Planchette, Radenovic Lab
 * Last update: 20230314
 * 
 * Due to the simple nature of this code, no license is applicable
 * 
 */
 
original = getTitle();

close("\\Others");
setBatchMode(false);
roiManager("reset");
run("Duplicate...", "title=mask duplicate");

// Flatten the intensities in order to allow for more robust thresholding
run("32-bit");
run("Square Root", "stack");
run("Enhance Contrast", "saturated=0.35");

// Remove small features
run("Gaussian Blur 3D...", "x=5 y=5 z=5");

// Thresholding
setAutoThreshold("Intermodes dark stack");

setOption("BlackBackground", true);

// Morphological opreations for further cleanup of the masks
run("Convert to Mask", "black");
run("Duplicate...", "title=Smoothed duplicate");

// Close small holes and avoid discontinuities in Z by using a rolling median filter. 
run("Options...", "iterations=7 count=2 black do=Close stack");
run("Median 3D...", "x=1 y=1 z=4");
run("Fill Holes", "stack");

// Keep only objects larger than 10000 pixels and add these to the ROI manager in order to use the "straighten.groovy" script
run("Analyze Particles...", "size=10000-Infinity pixel add stack");

// Re-select the original image for convenience
selectImage(original);
