# Supplementary material for: Optical imaging of the small intestine immune compartment across scales
Source: Commun Biol. 2023 Mar 31;6:352. doi: 10.1038/s42003-023-04642-3 (PMC10066397; doi:10.1038/s42003-023-04642-3)
Supplement: Supplementary file 6 — Supplementary Code 1 [file 42003_2023_4642_MOESM6_ESM.zip › Supplementary_material_Fiji_macros/Straighten Gut.groovy]

/* = CODE DESCRIPTION =
 * Gut unfolding script. Given a series of ROIs representing the segmented gut, this script will
 * "Unroll" each slice in order to create a flattened image of the gut. This script should be run 
 * after the "Segment Gut.ijm" macro.
 *
 * == INPUTS ==
 * The original gut image stack and the detected tissue outlines as ROIs in Fiji's Roi Manager
 *
 * == OUTPUTS ==
 * A Stack with the unrolled gut, the slices representing layers from the outside of the gut towards the inside
 *
 * = INSTALLATION =
 * Drag and drop this code into Fiji and hit Run, provided that the inputs above are open
 *
 * = AUTHOR INFORMATION =
 * Code written by Olivier Burri, EPFL - SV - PTECH - BIOP
 * for Arielle Planchette, Radenovic Lab
 * Last update: 20230314
 *
 * = COPYRIGHT =
 * (c) All rights reserved. ECOLE POLYTECHNIQUE FEDERALE DE LAUSANNE, Switzerland, BioImaging And Optics Platform (BIOP), 2023
 *
 * Licensed under the BSD-3-Clause License:
 * Redistribution and use in source and binary forms, with or without modification, are permitted provided
 * that the following conditions are met:
 * 1. Redistributions of source code must retain the above copyright notice, this list of conditions and the following disclaimer.
 * 2. Redistributions in binary form must reproduce the above copyright notice, this list of conditions and the following disclaimer
 *    in the documentation and/or other materials provided with the distribution.
 * 3. Neither the name of the copyright holder nor the names of its contributors may be used to endorse or promote products
 *     derived from this software without specific prior written permission.
 *
 * THIS SOFTWARE IS PROVIDED BY THE COPYRIGHT HOLDERS AND CONTRIBUTORS "AS IS" AND ANY EXPRESS OR IMPLIED WARRANTIES, INCLUDING,
 * BUT NOT LIMITED TO, THE IMPLIED WARRANTIES OF MERCHANTABILITY AND FITNESS FOR A PARTICULAR PURPOSE ARE DISCLAIMED.
 * IN NO EVENT SHALL THE COPYRIGHT HOLDER OR CONTRIBUTORS BE LIABLE FOR ANY DIRECT, INDIRECT, INCIDENTAL, SPECIAL,
 * EXEMPLARY, OR CONSEQUENTIAL DAMAGES (INCLUDING, BUT NOT LIMITED TO, PROCUREMENT OF SUBSTITUTE GOODS OR SERVICES;
 * LOSS OF USE, DATA, OR PROFITS; OR BUSINESS INTERRUPTION) HOWEVER CAUSED AND ON ANY THEORY OF LIABILITY, WHETHER IN CONTRACT,
 * STRICT LIABILITY, OR TORT (INCLUDING NEGLIGENCE OR OTHERWISE) ARISING IN ANY WAY OUT OF THE USE OF THIS SOFTWARE, EVEN IF
 * ADVISED OF THE POSSIBILITY OF SUCH DAMAGE.
 */
 
#@ ImagePlus original
#@ RoiManager rm

def thickness = 130
def angle = Math.PI/3 // radians


def name = original.getTitle()

// Get a copy of the image, without calibration. This makes the processing easier
def impCopy = original.duplicate()
impCopy.setCalibration(null)

def rois = rm.getRoisAsArray() as List

// Get a whole bunch of straightened images
// Run process in parallel
withPool {
// We assume the ROI Manager has ROIs of the Outlines of the gut.
def straightened = rois.withIndex().collectParallel{ roi, r ->

		// Shrink the ROI to half the thickness, so that this is the starting curve for the straightening.
		def small = RoiEnlarger.enlarge(roi, -1*thickness/2.5)
		
		
		// Get the position of the ROI, which will help below to find the right image plane
		def stats = small.getStatistics()

		// Centroid coordiantes are in pixels
		def x0 = stats.xCentroid
		def y0 = stats.yCentroid

	
		// Draw line from there at an angle chosen by the user
		def x1 = (100)*Math.cos(angle) + x0;
		def y1 = -1*(100)*Math.sin(angle) + y0;

		// We will get a subpixel interpolated polygon in order to find the intersection between the line (centroid to edge at a user defined angle) and the outline of the gut (which has been shrunk)
		def ds = 0.2;

		// Get the interpolated polygon of the outline
		def interpolated = interpolate(small, ds).getFloatPolygon()
		
		// Collect as points for easier processing
		interpolated = [interpolated.xpoints, interpolated.ypoints].transpose().collect{ x,y -> new java.awt.geom.Point2D.Double(x,y) }
		
		def intersecting = getIntersectingPoint(x0, y0, x1, y1, interpolated)

		// As there are always two intersections, pick the one that is higher on the image. This is arbitrary but should be OK
		// TODO: Consider figuring out the angle of the intersecting point and picking the one closest to the angle selected by the user
		def intXY = intersecting.min{ it.y }

		// Because the intersecting point HAS to exist in the point list of the interpolated polygon, we can simply get the index of it from the list in groovy
		def idx = interpolated.indexOf( intXY )

		// Now iterate through the points of the interpolated polygon starting from idx until we go all around
		// This creates an identical new polygon, but that starts at a common origin
		def nP = interpolated.size()
		def orderedPoints = (0..nP-1).collect{ i ->
			def currentIdx = (idx+i) % nP
			return interpolated[currentIdx]
		}

		// Make a new polygon, which we re-interpolate at a spacing on one pixel, otherwise the straightening is rather artefactual.
		def px = orderedPoints.collect{p -> p.getX()}
		def py = orderedPoints.collect{p -> p.getY()}
		px.add(orderedPoints[0].getX())
		py.add(orderedPoints[0].getY())
		
		def finalRoi = interpolate(new PolygonRoi(px as float[], py  as float[], ij.gui.Roi.POLYLINE), 1.0)
		
		// Straighten the selection
		// Find the right position
		def slice =  roi.getPosition()
		def imp = new ImagePlus("Temp for straightening", impCopy.getStack().getProcessor(slice))
		// This seems necessary for the straightener to work, even thoug we explicitely provide the ROI
		finalRoi.setPosition(slice)
		imp.setRoi(finalRoi)
		IJ.run(imp, "Fit Spline", "")
					
		// this returns the straightened version, make sure it is 16-bits
		def straight = new Straightener().straightenLine(imp, thickness)
		
		return straight
	}

	// Build a stack from the straightened images
	def nI = straightened.size()

	// As the widths and heights *could* vary, find the extents to build the stack. Images to Stack is not well implemented to use via Groovy, so we do it by hand
	def maxWidth = straightened.max{ it.getWidth() }.getWidth()
	def maxHeight = straightened.max{ it.getHeight() }.getHeight()

	// Make the final stack, which starts with only 0 values
	def finalStack = IJ.createImage("Straightened", maxWidth, maxHeight , nI, 16)

	// Put the image processors in the right place 
	def stack = finalStack.getStack()
	straightened.eachWithIndex { ip, k ->
		stack.getProcessor(k+1).copyBits(ip, 0,0, ij.process.Blitter.COPY)
	}

	finalStack.show();
	IJ.resetMinAndMax(finalStack);
	IJ.run(finalStack, "Enhance Contrast", "saturated=0.35");
	IJ.run(finalStack, "Reslice [/]...", "output=1.000 start=Bottom");
	
}


// End of script

// Adapted from https://forum.image.sc/t/intersection-coordinates-between-line-and-spline-fitted-curve/26658/6
def getIntersectingPoint(def x0, def y0, def x1, def y1, interpolated ) {
	def ds = 0.2 as double
	def dev = interpolated.collect{ p -> deviaton_from_line(p.x,p.y, x0,y0, x1,y1) } as double[]
	// calculate the deviation for the points in the line
	
	def indx = MaximumFinder.findMinima(dev, ds, false);

	def solutions = indx.collect{ ind -> 
		if( dev[ind] < 2*ds ) {
			return interpolated[ind]
		}
		return null
	}.findAll{ it != null }

	return solutions
}
// Adapted from https://forum.image.sc/t/intersection-coordinates-between-line-and-spline-fitted-curve/26658/6
def deviaton_from_line( def x, def y, def x0, def y0, def x1, def y1 ){
	// if x,y are on line formed by (x1,y0) and (x1,y1)
	// this returns 0
	// see https://en.wikipedia.org/wiki/Line_(geometry)#On_the_Cartesian_plane
	// and https://en.wikipedia.org/wiki/Distance_from_a_point_to_a_line
	def a = (y1-y0);
	def b = (x1-x0);
	return Math.abs(a*(x-x0)-b*(y-y0))/Math.sqrt(a*a+b*b);
}

def interpolate(def roi, def interval) {
        smooth = true     
        adjust = true
        def sign = adjust ? -1 : 1;
        def poly = roi.getInterpolatedPolygon(sign*interval, smooth)
        def t = roi.getType()
        def type = roi.isLine()?Roi.FREELINE:Roi.FREEROI
        if (t==Roi.POLYGON && interval>1.0)
            type = Roi.POLYGON
        if ((t==Roi.RECTANGLE||t==Roi.OVAL||t==Roi.FREEROI) && interval>=8.0)
            type = Roi.POLYGON
        if ((t==Roi.LINE||t==Roi.FREELINE) && interval>=8.0)
            type = Roi.POLYLINE
        if (t==Roi.POLYLINE && interval>=8.0)
            type = Roi.POLYLINE
        def p = new PolygonRoi(poly,type)
        if (roi.getStroke()!=null)
            p.setStrokeWidth(roi.getStrokeWidth())
        p.setStrokeColor(roi.getStrokeColor())
        p.setName(roi.getName())
     
        return p
    }

import ij.plugin.RoiEnlarger
import ij.plugin.Straightener
import ij.plugin.filter.MaximumFinder
import ij.gui.*
import ij.process.FloatPolygon
import ij.ImagePlus
import ij.process.ImageProcessor
import ij.ImageStack
import ij.IJ
import java.awt.geom.Point2D.Double

import static groovyx.gpars.GParsPool.withPool
